# Supplementary material for: Lipidomic Analysis of Cervicovaginal Fluid for Elucidating Prognostic Biomarkers and Relevant Phospholipid and Sphingolipid Pathways in Preterm Birth
Source: Metabolites. 2023 Jan 25;13(2):177. doi: 10.3390/metabo13020177 (PMC9963162; doi:10.3390/metabo13020177)
Supplement: Supplementary file 1 [file metabolites-13-00177-s001.zip]

Archive with 1 entries (1 files):
- Supplementary information_221219.pdf
